# Supplementary material for: Structure–Activity Relationship Studies on 6-Chloro-1-phenylbenzazepines Leads to the Identification of a New Dopamine D1 Receptor Antagonist
Source: Molecules. 2023 Aug 11;28(16):6010. doi: 10.3390/molecules28166010 (PMC10458514; doi:10.3390/molecules28166010)
Supplement: Supplementary file 1 [file molecules-28-06010-s001.zip]

Archive with 1 entries (1 files):
- molecules-2541031-supplementary.pdf
